# Supplementary material for: Bird diversity along riverine areas in the Bhagirathi Valley, Uttarakhand, India
Source: Biodivers Data J. 2019 Apr 30;7:e31588. doi: 10.3897/BDJ.7.e31588 (PMC6505455; doi:10.3897/BDJ.7.e31588)
Supplement: Supplementary material 1 — Number of species from each family [file bdj-07-e31588-s001.xlsx]

## Sheet: Sheet1
Family	Number of species
Anatidae	11
Phasianidae	10
Columbidae	8
Caprimulgidae	2
Apodidae	2
Cuculidae	6
Gruidae	1
Ardeidae	8
Phalacrocoracidae	2
Burhinidae	2
Ibidorhynchidae	1
Charadriidae	2
Scolopacidae	2
Laridae	1
Pandionidae	1
Accipitridae	18
Strigidae	4
Bucerotidae	1
Upupiade	1
Picidae	13
Megalaimidae	4
Meropidae	2
Coraciidae	1
Alcedinidae	4
Falconidae	3
Psittaculidae	4
Campephagidae	3
Vireonidae	2
Oriolidae	3
Vangidae	1
Dicruridae	3
Rhipiduridae	1
Laniidae	3
Corvidae	11
Monarchidae	1
Dicaeidae	2
Nectariniidae	3
Chloropseidae	1
Prunellidae	2
Estrildidae	2
Passeridae	3
Motacillidae	7
Fringillidae	13
Emberizidae	2
Stenostiridae	2
Paridae	6
Cisticolidae	5
Pnoepygidae	1
Hirundinidae	6
Pycnonotidae	4
Phylloscopidae	10
Scotocercidae	4
Aegithalidae	1
Zosteropidae	2
Timaliidae	2
Pellorneidae	1
Leiothrichidae	10
Certhiidae	1
Sittidae	4
Troglodytidae	1
Sturnidae	3
Cinclidae	1
Muscicapidae	28
Turdidae	11
